# Supplementary material for: Biofilm formation on the surface of monazite and xenotime during bioleaching
Source: Microb Biotechnol. 2023 Jun 8;16(9):1790–802. doi: 10.1111/1751-7915.14260 (PMC10443343; doi:10.1111/1751-7915.14260)
Supplement: Supplementary file 2 — Video S1 [file MBT2-16-1790-s002.zip]

Archive with 3 entries (3 files):
- MBT2_14260_Video S-1-1 Day 11 K aerogenes biofilm on monazite Live imaging.mp4
- MBT2_14260_Video S-1-2 Day 14 K aerogenes biofilm on monazite Live imaging.mp4
- MBT2_14260_Video S-1-3 Day 14 K aerogenes biofilm on monazite Live imaging.mp4
